# Supplementary material for: C-JUN overexpressing CAR-T cells in acute myeloid leukemia: preclinical characterization and phase I trial
Source: Nat Commun. 2024 Jul 22;15:6155. doi: 10.1038/s41467-024-50485-9 (PMC11263573; doi:10.1038/s41467-024-50485-9)
Supplement: Supplementary file 4 — Source data [file 41467_2024_50485_MOESM4_ESM.xlsx]

## Sheet: Figure 1
1B
	E:T ratio	CD33 CAR T+Nalm6			CD33 CAR T+U937
	3:1	97.86	97.89	98.34	94.72	95.05	95.79
	1:1	98.89	98.86	99.03	83.94	83.83	85.02
	1:5	80.77	78.88	78.95	65.8	58.11	66.47
	1:10	58.1	67.97	67.91	37.85	38.34	36.1
1C
	CAR T	Nalm6			U937
	CLL1 CAR T	91.2	88.11	86.27	29.66	24.5	36.67
	CD123 CAR T	86.97	87.8	87.76	39.92	55.39	43.43
1D
		CD33 CAR T+Nalm6			CD33 CAR T+U937
	CD25	87.7	86.4	85.1	39.5	55.2	40.3
	CD69	73.8	78.3	75.9	36.8	20.5	19.2
		CD33 CAR T+Nalm6			CD33 CAR T+U937
	IFN-γ	52.3	50.1	50.9	25.3	27.3	21.1
	GZMB	64.4	71.4	70.5	57.7	53.6	52.1
	IL-2	26.1	29.9	24.6	1.98	2.45	2.84
1E
	CD33 CAR T+Nalm6			CD33 CAR T+Raji			CD33 CAR T+U937			CD33 CAR T+THP-1			CD33 CAR T+HL60
	77.3612	70.4321	74.3608	58.4078	57.9417	59.3398	29.4579	28.3951	35.1034	14.8617	17.032	13.7604	47.0452	56.346	45.3769
1F
	CD38 CAR T+ALL					CD38 CAR T+AML
	86.4	74.33	80.67	82.53		71.05	65.19	48.6	51.22	56.39
1H
		CD33 CAR T+U937					CD33 CAR T+Nalm6
	spleen	404.32	1196	761.355	556.5		5120	2706	6820	3125
	BM	1184	611.52	228.83	411.5		3000	2448	3690	6776
	PB	1260	640	525	1300	425	7100	4390	4050	14025	3810
1I
	CD33 CAR T+U937			CD33 CAR T+Nalm6
	52.8	43.2	42	34.2	35	30
1J
		CD33 CAR T+U937				CD33 CAR T+Nalm6
	CD25	0	3.45	4.13	5.26	18.5	12.5	18.4	10.4
		CD33 CAR T+U937				CD33 CAR T+Nalm6
	GZMB	22.4	23.7	6.67	6.25	32.9	27.4	40.1	22.8
	IFN-γ	16.5	9.23	5.15	12.5	17.8	18.5	20.7	25
	IL2	19.2	16.9	23.5		40.1	34.4	31.6
1K
	CD4+ CAR T	CD33 CAR T+Nalm6			CD33 CAR T+U937
	EM	18.6	21.2	34.6	26.7	15.3	33.3
	CM	18.6	23	23.1	20	26.2	33.3
	N	47.1	33.6	25	33.3	46	14.3
	E	15.7	22.1	17.3	20	12.4	19
	CD8+ CAR T	CD33 CAR T+Nalm6			CD33 CAR T+U937
	EM	9.09	4.17	24.6	36.4	8.59	25
	CM	4.55	6.25	14.8	0	8.59	18.8
	N	63.6	45.8	32.8	45.5	49.7	25
	E	22.7	43.8	27.9	18.2	33.1	31.2
1L
		CD33 CAR T+U937			CD33 CAR T+Nalm6
	PD-1	11.6	9.61	17.3	7.68	14.1	8.71
	TIM-3	0	0	0.9	0.28	0.47	0.25
		CD33 CAR T+U937					CD33 CAR T+Nalm6
	TOX	0	5	21.3	7.44	11.2	0	0	12.1	9.48	7.26

## Sheet: Figure 2
2C
		U937 pre-incubated CD33 CAR T			Nalm6 pre-incubated CD33 CAR T
	Ca2+	4831	5050	5604	10870	9301	8893
2D
		Nalm6 pre-incubated CD33 CAR T			U937 pre-incubated CD33 CAR T
	p-ZAP70	21.4	16.6	13.4	9.48	5.23	4.76
2D
		Nalm6 pre-incubated CD33 CAR T			U937 pre-incubated CD33 CAR T
	p-ERK1/2	31.1	50.5	47.9	11.5	22.7	27.8
2F
		U937 pre-incubated CD33 CAR T			Nalm6 pre-incubated CD33 CAR T
	p-C-JUN	28	26.1	30.6	43.3	38.8	49
2G
		Nalm6 pre-incubated CD33 CAR T			U937 pre-incubated CD33 CAR T
	p-JNK	32.4	33.1	31.9	34.5	36.6	33.8

## Sheet: Figure 3
3B
		ALL			AML
	CD155	37.4	1	45.6	125	120	222
3C
	CD33 CAR T+U937+Ctrl ab			CD33 CAR T+U937+Anti-CD155 ab
	60.43	63.26	56.38	73.7	78.99	81.75
3E
	CD33 CAR T+U937CD155 WT			CD33 CAR T+U937CD155 KO
	22.6691	41.9628	34.0819	61.4797	63.8691	63.4057
3F
		U937CD155 WT pre-incubated CAR T			U937CD155 KO pre-incubated CAR T
	p-ERK	4.35	3.86	4.81	17.7	18.3	19.1
		U937CD155 KO pre-incubated CAR T			U937CD155 WT pre-incubated CAR T
	p-C-JUN	50.5	54	41.4	23.8	20.7	24
		U937CD155 KO pre-incubated CAR T			U937CD155 WT pre-incubated CAR T
	p-ZAP70	3.04	6.86	14	28.3	7.33	16.2
3G
	CD19 CAR T+Nalm6			CD19 CAR T+CD155 OE Nalm6
	89.41	91.22	92.18	74.8	74.63	80.07
3I
	CD33 CAR T+U937+Ctrl ab			CD33 CAR T+U937+Anti-CD112 Ab
	62.12	68.91	65.23	60.3	67.02	61.44
3J
	CD33 CAR T+U937+Ctrl ab				CD33 CAR T+U937+Anti-CD226 Ab
	42.18	54.49	51.47	76.29	64.49	60.02	54.47	78.19
	CD33 CAR T+U937+Ctrl ab					CD33 CAR T+U937+Anti-TIGIT Ab
	42.18	54.49	51.47	61.85	56.44	51.09	58.73	63.22	58.42	57.51
	CD33 CAR T+U937+Ctrl ab					CD33 CAR T+U937+Anti-CD96 Ab
	92.51	82.22	84.62	85.02	69.74	94.71	89.54	91.15	82.88	75.3
3K
	Scramble CD33 CART+U937			CD96 KO-CD33 CART+U937			TIGIT KO-CD33 CART+U937
	82.07	82.81	71.15	78.21	70.58	75.21	65.09	73.16	64.99
3L
	CD33 CAR T+U937+Ctrl ab			CD33 CAR T+U937+Anti-CD96&TIGIT ab
	89.45	85.02	61.85	89.74	51.88	56.39

## Sheet: Figure 4
4D
	Days	PCDH	Control CAR T	C-JUN-CAR T	IL15-CAR T	LCK-CAR T	ZAP70-CAR T
	7	1
	14	1
	14	1
	15		1
	19
	20		1		1	1	1
	20
	20
	21		1				1
	22					1
	22					1
	24
	25				1
	28			1
	33						1
	52			1
	90			0
4E
	Days	PCDH			Control CAR T			C-JUN-CAR T			IL15-CAR T			LCK-CAR T			ZAP70-CAR T
	0	726	1140	952	1020	1140	1060	926	1460	1180	584	836		952	1110	1050	944	1160	950
	7		21800	17000	30900	5250	6260	1280	2720	1080	4880	10800		2830	1030	784	1090	1580	5130
	14				1380000	296000	365000	14000	20200	55600	74300	639000		3520	60800	19800	33000	238000	291000
	21							12000	38000	697000	591000			1300000	2130000		522000	5370
	28								79900	978000							2890000
4F
	Days	PCDH			Control CAR T					C-JUN-CAR T					IL15-CAR T			LCK-CAR T				ZAP70-CAR T
	0	1	1	1	1	1	1	1	1	1	1	1	1	1	1	1	1	1	1	1	1	1	1	1	1
	7	1	1	1	1	16901	38	1957	842	5201	5018.25	23251	35701	45	5441.5	9171	1057	641	5016	1949	73	4744.75	5662	13501	53.245
	14				1	1	433	1	189.5	4276	4311.62	14236	18501	515.5	6390.06	7109.81	1444.75	1276	4186	1761	4484.5	537.05	4336.75	2173.5	4425
	21				721		270.5	1	1	1	1	57501	2851	555738	83142.9		511				2818.5	1			49121
	28						2628					3405776	601484	12310.4			176176				7228.5				27886
4H
	Days	PCDH			CD123 CAR T			CD123 CAR T-C JUN
	0	1140	984	921	1370	1210	1220	702	964	1050
	5	793	993	576	577	718	593	534	570	522
	19	1060000	2610000	933000	725	1080	867	511	364	456
	26				33700	109000	10900	505	488	494
4I
	Days	PCDH	CD123 CAR T	CD123 CAR T-C JUN
	20	1
	23	1
	25	1
	39		1
	43		1
	45		1
	50			1
	53			1
	54			1
4N
	Days	PCDH			CD33 CAR T-C JUN			CD33 28z			CD33 28z-C JUN
	0	1960	2380	1470	1120	1440	1460	815	2980	1810	1210	1300	1290
	10	121000	708000	463000	6780	13300	22200	45900	26100	17600	13600	20600	25400
	20				732	904	686				762	848	680
	30				623	736	617				1210	1670	816
4O
	Days	PCDH	CD33 CAR T-C JUN	CD33 28z	CD33 28z-C JUN
	8	1
	9	1
	10	1
	17			1
	18			1
	19			1
	42				1
	47				1
	81				1
	85		1
	109		1
	115		1
4K
	Days	PCDH-C JUN			CD33 CAR T			CD33 CAR T-C JUN
	0	505	530	528	376	421	635	696	613	741
	7	3140	12700	7050	934	650	600	664	601	716
	14	401000	238000	200000	8500	8310		787	695	717
	21				1440000	499000		722	736	758
	28								1540	565
4L
	Days	PCDH-C JUN	CD33 CAR T	CD33 CAR T-C JUN
	14		1
	16	1
	17	1
	18	1
	23		1
	24		1
	27			1
	29			1
	50			0
4P
	Day 7	CD33 CAR T						CD33 CAR T-C JUN
	IL-2	204.65	192.94	191.45	198.84	174.62	210.36	177.74	232.37	229.68	232.37	263.21	173.05
	IL-10	7.5	7.5	7.5	7.5	7.5	7.5	7.5	7.5	7.5	7.5	7.5	7.5
	IL-6	5.68	5.68	5.68	5.68	5.68	5.68	5.68	5.68	5.68	5.68	5.68	5.68
	IL-17A	11.92	11.92	11.92	11.92	11.92	11.92	11.92	11.92	11.92	11.92	11.92	11.92
	TNF-α	2.55	2.55	2.55	2.55	2.55	2.55	2.55	2.55	3.19	2.55	3.64	2.55
	IFN-γ	16.28	16.28	16.28	16.28	16.28	243.63	16.28	358.44	70.87	73.22	48.84	186.77
	Granzyme A	3.51	3.51	3.51	3.51	3.51	3.51	3.51	3.51	3.51	3.51	3.51	3.51
	Granzyme B	2.37	2.37	2.37	2.37	2.37	2.37	2.37	2.37	2.37	2.37	2.37	2.37
	Perforin	29	29	29	29	29	110.65	29	29	45.73	29	29	127.96
	Day 14	CD33 CAR T						CD33 CAR T-C JUN
	IL-2	204.65	130.95	108.36	275.41	293.08	158.54	127.31	100.37	108.36	195.91	237.68	138.09
	IL-10	7.5	7.5	7.5	7.5	7.5	7.5	7.5	7.5	7.5	7.5	7.5	7.5
	IL-6	5.68	5.68	5.68	5.68	5.68	5.68	5.68	5.68	5.68	5.68	5.68	5.68
	IL-17A	11.92	11.92	11.92	11.92	11.92	11.92	11.92	11.92	11.92	11.92	11.92	11.92
	TNF-α	2.55	2.55	2.55	4.58	6.52	2.55	2.55	2.55	2.55	2.55	2.55	2.55
	IFN-γ	226.55	111.15	411.97	26.66	1079.72	405.1	36.97	776.56	464.99	271.75	463.07	203.88
	Granzyme A	3.51	3.51	3.51	3.51	3.87	3.51	3.51	3.51	3.51	3.51	3.51	3.51
	Granzyme B	2.37	2.37	2.37	2.37	3.73	2.37	2.37	2.37	2.37	2.37	2.37	2.37
	Perforin	29	29	29	29	46.64	41.12	29	52.13	34.63	72.8	29	29
	Day 21	CD33 CAR T						CD33 CAR T-C JUN
	IL-2	237.68	130.95	210.36	161.82	188.45	207.51	65.34	138.09	250.65	195.91	127.31	112.26
	IL-10	7.5	7.5	7.5	7.5	7.5	7.5	7.5	7.5	7.5	7.5	7.5	7.5
	IL-6	5.68	5.68	5.68	5.68	5.68	5.68		5.68	5.68	5.68	5.68	5.68
	IL-17A	14.26	11.92	11.92	11.92	11.92	11.92	11.92	11.92	11.92	11.92	11.92	11.92
	TNF-α	24.76	6.19	12.32	2.55	2.55	2.89	2.55	2.55	5.22	2.55	2.55	2.55
	IFN-γ	10000	10000	4806.87	1622.46	10000	3185.74	3510.85	3540.87	5293.92	1379.49	6247.61	1612.42
	Granzyme A	77.92	91.77	23.48	113.74	29.33	23.97	3.51	3.51	6.53	3.51	4.43	3.51
	Granzyme B	10.89	5.12	5.44	2.37	2.37	2.37	2.37	2.37	2.37	2.37	2.37	2.37
	Perforin	2436.77	1024.3	900.32	771.21	1457.72	1038.91	29	149.56	321.68	29	237.55	269
4R
	C-JUN CAR T+U937			Control CAR T+U937
	56.21	59.05	60.87	50.43	52.57	48.77

## Sheet: Figure 5
5A
		Control CAR T						C-JUN CAR T
	SP	21961	22081	16741	3501	5101	5701	222251	32401	53941	183601	337281	70561
	BM	3331	1062.44	1522.6	1	3536	2508	34876	33688.5	166321	66301	38071	74421
	PB	1089.75	1	1669.7	44.125	1	57.295	1891	3932.25	8438.5	4481	5566	12706
5B
		C-JUN CAR T			Control CAR T
	EDU	34.3	33.1	33	13.2	15.9	13.8
5C
	CD25	Control CAR T					C-JUN CAR T
	CD4+	11.3	1.67	1.51	5.86	5.47	23.6	35.9	27.8	13.8	9.19
	CD8+	1.44	0.17	0.14	3.18	3.11	7.55	9.02	7.33	4.89	8.97
5D
	CD4+	C-JUN CAR T					Control CAR T
	IL-2	9.25	8.05	3.02	11.3	21.8	9.92	8.96	22.4	23.3	12.8	41.6	21.7
	IFN-γ	10	8.86	11.4	5.07	21.8	3.45	4	0.83	1.99	0	1.37	3.32
	CD8+	C-JUN CAR T					Control CAR T
	IL-2	1.02	0	1.8	0.28	0	1.57	1.8	1	0.98	1.32
	IFN-γ	7.14	6.58	13.5	10.9	8.54	3.15	1.8	0.36	0.5	2.33
5E
	CD4+	C-JUN CAR T					Control CAR T
	E	22	27.8	9.43	15.3	4.55	27.1	25	21.8	28.9	24.5
	N	27.6	16	9.2	10.1	1.95	31.7	40.3	41.7	27.4	26
	CM	16.4	13.4	15.8	16	3.57	19.2	16.5	19.1	16.9	9.97
	EM	34	42.8	65.6	58.7	89.9	22	18.2	17.5	26.9	39.6
	CD8+	Control CAR T					C-JUN CAR T
	E	50.8	65.5	56.6	58.4	59.4	43.3	57.1	36.6	40.9	20.4
	N	42.8	27.5	38.6	34.8	33.8	26.5	17.8	10	11.8	15.1
	CM	2.05	1.49	1.02	2.07	2.01	7.97	3.97	3.04	1.97	6.38
	EM	4.41	5.55	3.72	4.72	4.77	22.2	21.1	50.4	45.3	58.1
5F
	PD-1	C-JUN CAR T					Control CAR T
	CD4+	27.4	27.2	27.5	29.9	31.6	6.19	6.63	8.67	5.4	9.73
	CD8+	24.5	27.8	26.6	44.8	38.8	5.77	6.62	12.8	16.2	7.93
	TIM-3	C-JUN CAR T					Control CAR T
	CD4+	22.8	27.8	31.7	19.2	19.5	23.1	27.4	23.3	9.87	11.1
	CD8+	33	31.2	24.6	25.5	22	29.9	18.6	20	9.93	8.89
	LAG-3	C-JUN CAR T					Control CAR T
	CD4+	1.14	2.07	0.83	4.44	0.58	1.3	1.56	3.56	2.08	2.16
	CD8+	7.17	3.01	2.74	18.1	7.85	0.25	4.18	3.06	0	1.52
	TOX	C-JUN CAR T			Control CAR T
	CD4+	14.5	8.51	22.4	4.38	1.59	1.71
	CD8+	2.59	4.42	10.8	1.71	0.62	1.64
	TIGIT	Control CAR T						C-JUN CAR T
	CD4+	1.81	3.9	1.96	2.33	2.56	1.8	4.61	7.38	15.1	7.6	7.39	5.88
	CD8+	5.26	4.94	9.17	5.21	6.16	6.41	17.5	16.5	13	17.3	23.4	8.07
5G
	E:T ratio	Control CAR T+U937			C-JUN CAR T+U937
	3:1	60.78	58.55	67.1	70.82	75.84	81.41
	1:1	53.35	50.39	49.48	83.63	72.55	81.96
	1:5	45.11	43.28	45.07	65.38	57.56	59.75
5H
		Control CAR T+U937			C-JUN CAR T+U937
	IL-2	31.33	28.77	20.33	51.17	50.2	41.9
	IFN-γ	45.33	43.57	44.2	53.9	46.6	54.1
5I
		Control CAR T			C-JUN CAR T
	apoptosis	14.23	20.17	20.3	11.9	17.17	15.43
5J
		Control CAR T			C-JUN CAR T
	PD-1	14.53	15.07	13.03	15.03	21.53	12.63
	TIM-3	9.8	26.63	9	8.76	26.7	10.73
	LAG-3	7.03	23.77	12.8	6.59	21.67	7.99
5K
		Control CAR T			C-JUN CAR T			PCDH
	p-CD3ζ	31.83	25.43	32.93	30.7	36.2	24.97	6.27	9.29	5.38

## Sheet: Figure 6
6D
		U937 pre-incubated Control CAR T			U937 pre-incubated C-JUN CAR T
	Ca2+	4831	5050	5604	4528	6120	4091
6E
		U937 pre-incubated Control CAR T			U937 pre-incubated C-JUN CAR T
	p-ZAP70	8	11.4	13.8	25.1	13.1	12.7
6F
		U937 pre-incubated Control CAR T			U937 pre-incubated C-JUN CAR T
	p-ERK1/2	19.4	16.6	17.3	60.2	47.1	51
6G
		U937 pre-incubated Control CAR T			U937 pre-incubated C-JUN CAR T
	p-C JUN	21.9	25.9	21.6	36.8	37.4	43.5
6H
		U937 pre-incubated C-JUN CAR T			U937 pre-incubated Control CAR T
	p-JNK	55.2	61.6	62.7	43.7	43.4	48.5
6I
		Control CAR T+U937			C-JUN CAR T+U937
	4-1BB	76.2	78.7	80.2	83.2	83.9	83.4
	CD28	29.9	31.1	29.1	86.1	87.5	87
	CD86	21.4	22.1	22.4	70.7	68.8	70.4
	IL-21	32	36.4	35.7	54	57.1	60
6J
	C-JUN CAR T+U937+DMSO			C-JUN CAR T+U937+SP600125			C-JUN CAR T+U937+U0126
	81.2941	79.1677	83.2611	85.3699	87.64	89.2864	47.7557	49.1067	40.8165
6K
		C-JUN CAR T+U937+DMSO			C-JUN CAR T+U937+SP600125			C-JUN CAR T+U937+U0126
	4-1BB	86.3	86.7	88	86.8	87.3	87.1	47.8	49.6	48
		C-JUN CAR T+U937+DMSO			C-JUN CAR T+U937+SP600125			C-JUN CAR T+U937+U0126
	CD28	98.4	98.7	98.4	98.8	98.5	98.1	97.4	96.6	96.9
		C-JUN CAR T+U937+DMSO			C-JUN CAR T+U937+U0126			C-JUN CAR T+U937+SP600125
	CD86	80.3	82.6	79.6	80.1	80	79.2	80.6	78.7	80.7
6L
		C-JUN CAR T+U937+DMSO			C-JUN CAR T+U937+U0126			C-JUN CAR T+U937+SP600125
	IL-2	9.5	10.4	11.2	0.086	0.13	0.14	10.9	10.9	9.05
		C-JUN CAR T+U937+DMSO			C-JUN CAR T+U937+U0126			C-JUN CAR T+U937+SP600125
	IL-21	10	14	15.5	4.05	2.94	4.36	6.97	9.6	7.9
		C-JUN CAR T+U937+DMSO			C-JUN CAR T+U937+SP600125			C-JUN CAR T+U937+U0126
	IFN-γ	15.8	16.3	15.5	14.8	16.3	14.6	10.6	10.3	10.8
6M
		Control CAR T+U937			C-JUN CAR T+U937			C-JUN CAR T+U937+U0126 1 µM			C-JUN CAR T+U937+U0126 5 µM			C-JUN CAR T+U937+U0126 10 µM
	p-ERK1/2	59.83	57.27	62.1	73.07	71.83	77.4	72.43	73.5	65.47	63.67	62.17	64.63	44.33	41.27	47.93
6N
		Control CAR T+U937			C-JUN CAR T+U937			C-JUN CAR T+U937+U0126 5 µM
	4-1BB	68.83	59.43	60.33	83.58	83.6	83.93	70.85	72.63	73.75
		Control CAR T+U937				C-JUN CAR T+U937				C-JUN CAR T+U937+U0126 5 µM
	CD28	34.38	16.1	15.4	17.57	94.2	80.47	80.73	76.67	95.3	85.13	85.15	85.93
		Control CAR T+U937				C-JUN CAR T+U937				C-JUN CAR T+U937+U0126 5 µM
	CD86	26.25	32.77	31.47	29.43	78.63	82.63	82	78.2	81.55	84.9	85.2	84.63
6O
		Control CAR T+U937			C-JUN CAR T+U937			C-JUN CAR T+U937+U0126 5 µM
	IL-2	18.2	16.97	15.77	36.87	35.23	36.13	24.47	25.3	23.63
		Control CAR T+U937			C-JUN CAR T+U937			C-JUN CAR T+U937+U0126 5 µM
	IL-21	3.81	3.06	5.75	19.9	17.3	24.73	20.73	18.9	28.67
		Control CAR T+U937			C-JUN CAR T+U937			C-JUN CAR T+U937+U0126 5 µM
	IFN-γ	47.63	47.8	47.57	59.07	58.2	58.73	48.63	47.97	47.8

## Sheet: Figure 7
7C
	Day	CRS	ICANS
	-5
	-4
	-3
	-2
	-1
	0	0	0
	1	1	0
	2	1	0
	3	1	0
	4	1	0
	5	3	1
	6	4	0
	7	4	0
	8	4	0
	9	4	0
	10	3	0
	11	3	0
	12	3	0
	13	3	0
	14	2	0
	15	2	0
	16	2	0
	17	2	0
	18	1	0
	19	1	0
	20	1	0
	21	0	0
	22	0	0
	23	0	0
7D
	CRS	Grade 0-2	Grade 3-4		GVHD	Grade 0-1	Grade 2		ICANS	Grade 0	Grade 1
		2.12	192			2.12	192			2.12	192
		23.5				23.5				23.5	10.3
		10.3				10.3
7E
	IL-6						IL-10						TNF-α						IFN-γ
	Days	Pt 1	Pt 2	Pt 3	Pt 4		Days	Pt 1	Pt 2	Pt 3	Pt 4		Days	Pt 1	Pt 2	Pt 3	Pt 4		Days	Pt 1	Pt 2	Pt 3	Pt 4
	0						0						0						0
	1	12.04	52.2		2.35		1						1						1
	2	13.15	87.51		14.56		2				16.83		2				1.01		2				221.13
	3	17.4		42.25	73.23		3						3						3
	4	16.12	117.2				4						4						4
	5	14.6	3975	94.61	114.9		5						5						5
	6	17.65	11875		44.07		6	44.56					6	8.38					6
	7	4.26	2456	316	15.12		7		45.38				7		93.85				7		1974.16
	8	94.88	685.8	155	23.24		8						8		300.07				8
	9	253.6	643.5	70.46	13.78		9	67.74			2.38		9	47.22	862.19		0.53		9				1.84
	10	18.31	203.51	11.05			10		4.06	11			10		24.89	96.84			10		45.99	938.58
	11	108.2	44.04				11		3.3				11		0.88				11		5.9
	12	6.41	38.76	3.8	0		12						12						12
	13	32.52		2.39			13						13						13
	14	3.57	81.34	7.21			14	10.66	2.39	8.15			14		0.75	3.22			14		3.8	3.04
	15		111.48				15		2.3				15		0.81				15		2.77
	16	1.77	164.81	22.11	13.25		16		2.97		3.11		16		0.92		2.28		16		5.27		1.8
	17	0	94				17		3.2				17		0.71				17		5.64
	18	26.69	110.2				18		9.81				18		1.51				18		8.5
	19	7.7					19						19						19
	20	5.2	119.5	14.68			20	37.4		2.25			20	8.01		0.91			20			1.03
	21		45.17		3237		21		4.63				21		0.71				21		5.59
	22	1.77			1274		22						22						22
	23	2.25	11.02				23	6.03					23	0					23
	24						24						24						24
	25	2.56	19.29		85.89		25			71.65			25			49.59			25			1.5
	26						26						26						26
	27						27						27						27
	28						28						28						28
	29				29.77		29						29						29
	30	49.06					30	5.34					30	1.55					30	15.71
	31	324.96			63.84		31	17.43					31	1.16					31	242.57
	32	1597					32						32						32
	33	762.3					33						33						33
	34	951.3					34	25.9					34	0.81					34	66.23
	35	2147.14					35	24.9					35	0.78					35	37.6
	36	59.08					36	3.63					36	1.02					36	2.02
	37	29.02					37	4.06					37	0.65					37	1.79
	38	68.74					38	6.32					38	0.95					38	6.63
	39						39						39						39
	40						40						40						40
	41						41						41						41
	42	14.18					42	3.06					42	1.09					42	1.97
	43	4.43					43						43						43
	44						44						44						44
	45						45						45						45
7F
	Monocytes						Neutrophils						Thrombocyte
	Days	Pt 1	Pt 2	Pt 3	Pt 4		Days	Pt 1	Pt 2	Pt 3	Pt 4		Days	Pt 1	Pt 2	Pt 3	Pt 4
	0		0.001	0.001	0.01		0		0.001	0.001	0.03		0		188	15	21
	1	0.06	0.02	0.02	0.02		1	0.04	0.05	0.03	0.04		1	41	118	24	11
	2	0.06	0.02	0.001	0.02		2	0.03	0.03	0.001	0.04		2	22	53	15	40
	3	0.11	0.05	0.001	0.03		3	0.04	0.07	0.001	0.03		3	26	31	20
	4	0.03	0.34	0.001	0.03		4	0.03	0.15	0.001	0.05		4	23	111	45	11
	5	0.03	1.31	0.001	0.01		5	0.03	0.4	0.001	0.03		5	33	31	26	49
	6	0.01	1.78	0.001	0.03		6	0.01	0.52	0.001	0.02		6	56	78	10	15
	7	0.01	4.55	0.001	0.04		7	0.01	1.57	0.001	0.03		7	69	57	7	5
	8	0.02	2.43	0.001	0.03		8	0.01	1.01	0.001	0.04		8	58	9	20	56
	9		0.27	0.001	0.1		9		0.21	0.001	0.07		9	42	48	15	37
	10	0.03	0.12	0.11	0.15		10	0.04	0.08	0.04	0.11		10	46	48	21
	11	0.06	0.09	0.14	0.07		11	0.03	0.04	0.04	0.1		11	33	116	16
	12	0.04	0.19	0.03	0.07		12	0.03	0.07	0.01	0.07		12	27	23	19	8
	13	0.11	0.07	0.03	0.07		13	0.04	0.04	0.01	0.03		13	23	66	30	6
	14	0.05	0.09	0.001	0.03		14	0.02	0.05	0.001	0.03		14	25	19	19	5
	15	0.02	0.04		0.04		15	0.02	0.02		0.02		15	17	95
	16	0.02	0.03	0.001	0.13		16	0.02	0.01	0.001	0.07		16	49	19	17	69
	17	0.01	0.03	0.001			17	0.01	0.01	0.001			17	38	6	11
	18	0.01	0.01	0.02			18	0.02	0.001	0.001			18	22	117	36
	19	0.01	0.01		0.03		19	0.03	0.01		0.02		19	14	22		18
	20	0.03	0.04	0.001	0.01		20	0.07	0.02	0.001	0.01		20	35	138	10	4
	21	0.03	0.02	0.01	0.04		21	0.05	0.01	0.01	0.02		21	23	20		27
	22	0.06	0.001		0.02		22	0.03	0.001		0.01		22	19	71		11
	23	0.08	0.001		0.03		23	0.04	0.001		0.01		23	55	13		11
	24		0.02		0.02		24		0.01		0.01		24		80		2
	25	0.08	0.001		0.02		25	0.08	0.001		0.01		25	31			32
	26	0.04			0.02		26	0.03			0.01		26	29			24
	27	0.03			0.01		27	0.03			0.01		27	19			9
	28						28						28
	29	0.01			0.02		29	0.04			0.01		29	64			48
	30	0.01					30	0.19					30	41
	31	0.01			0.01		31	0.15			0.01		31	17
	32	0.001					32	0.001					32	39
	33	0.01			0.001		33	0.05			0.02		33	20
	34	0.02					34	0.06					34	44
	35	0.02					35	0.06					35	18
	36	0.03					36	0.03					36	20
	37	0.04					37	0.05					37	49
	38	0.04					38	0.05					38	32
	39	0.13					39	0.06					39	23
	40						40						40
	41	0.07					41	0.07					41	12
	42	0.07					42	0.06					42	4
	43	0.04					43	0.04					43	42
	44	0.04					44	0.02					44	24
	45	0.06					45	0.04					45	20
	46	0.03					46	0.03					46

## Sheet: Figure 8
8C							8D							8E							8F
	CAR Transgene Copies/μg of Genomic DNA							CAR T cells/μL in PB							Percentage of CAR T cells in Lymphocytes (%)							Percentage of CD33+ cells in PB (%)
	Days	Pt 1	Pt 2	Pt 3	Pt 4			Days	Pt 1	Pt 2	Pt 3	Pt 4			Days	Pt 1	Pt 2	Pt 3	Pt 4			Days	Pt 1	Pt 2	Pt 3	Pt 4
	0	0.01	0.01	0.01	0.01			0	0.01	0.01	0.01	0.01			0		0	0	0			0		45.2	8.99	5.76
	1	0.01						1							1							1
	2		0.01		109			2	0.01						2	0						2
	3							3							3							3
	4		18	10				4							4							4
	5							5							5				0			5
	6	188						6	0.01						6	0						6
	7			144				7			0.01	0.728			7			0	0.91			7			35.5	14.2
	8		1657					8		1.85					8		0.41					8		0
	9	2102		3966				9	0.312		23.5				9	0.43		53				9	30.7		3.07
	10							10	2.12	192					10	1.64	46.8					10	11.7	0
	11							11							11							11
	12							12	0.271			10.3			12	0.11			0.35			12	4.15			8.98
	13							13							13							13
	14	4999						14	1.85	2.21	0.412				14	0.36	0.5	0.94				14	5.79	7.88	3.86
	15							15				0.01			15				0			15				1.64
	16							16	0.23	1.27					16	0.13	0.52					16	34	1.17
	17							17							17							17
	18							18							18							18
	19				20			19				0.01			19				0			19				5.18
	20	1078						20	0.01						20	0						20	62.5
	21				0.01			21		3.56	0.01	0.01			21		1.96	0	0			21		2.41	3.06	9.07
	22							22							22							22
	23	2007	5744					23	0.01						23	0						23	44
	24							24							24							24
	25							25							25							25
	26							26							26							26
	27							27				0.01			27				0			27				7.38
	28							28							28							28
	29							29	0.01						29	0						29	53.8
	30	38						30							30							30
	31							31	0.01						31	0						31	92
	32							32							32							32
	33							33							33							33
	34	18						34	0.01						34	0						34	83.1
	35							35							35							35
	36							36							36							36
	37							37	0.01						37	0						37	29.4
	38				15			38							38							38
	39							39							39							39
	40							40							40							40
	41	11350						41							41							41
	42							42	1.73						42	0.19						42	12.8
	43							43							43							43
	44	1646						44	0.207						44	0.11						44	30.6
	45							45							45							45

## Sheet: Figure S1
S1A
	E:T ratio	CD33 CAR T+Nalm6			CD33 CAR T+U937
	1:1	22380	20310	26940	21170	24610	26350
	1:5	14565	15870	12360	12600	13515	11805
	1:10	11475	12195	10920	12045	11400	11130
S1B
	E:T ratio	CD33 CAR T+Nalm6			CD33 CAR T+U937
	1:5	18.61	18.86	18.56	17.43	19.26	18.55
	1:10	20.38	24.16	21.05	18.62	21.14	18.09
S1E
	Days	CD33 CAR T+Nalm6	CD33 CAR T+U937	PCDH+Nalm6	PCDH+U937
	12
	13
	14				1
	15				1
	13				1
	14				1
	15				1
	21		1
	22		1
	23
	19		1
	20		1
	21		1
	22
	23			1
	27
	28
	24			1
	25			1
	26			1
	27			1
	30
	35
	36	1
	36	1
	38	1
	42	1
	66	1
S1H
	PCDH+Nalm6			CD33 CAR T+Nalm6			PCDH+U937			CD33 CAR T+U937
	977.9	1100	1102	994.8	825	893.2	853.5	948.6	897.2	984.3	978.4	889.8

## Sheet: Figure S2
S2C
		CD33 CAR T+Nalm6			CD33 CAR T+U937
	p-ERK/2	25.8	24.9	23.4	23.5	21	23
S2D
		p-ERK1/2
		Nalm6 pre-incubated CD33 CAR T			U937 pre-incubated CD33 CAR T
	CD33 KO-U937	0	0.17	0	0	0.13	0.21
	PMA	41	34.9	33.7	19.2	23.2	23.7
	anti-CD3	53.6	46	45.5	27	23	19.7
S2E
		p-C-JUN
		Nalm6 pre-incubated CD33 CAR T			U937 pre-incubated CD33 CAR T
	CD33 KO-U937	7.98	6.08	4.93	14.1	10.7	9.67
	PMA	10.3	13.8	18.2	0.9	0.59	0.76
	anti-CD3	54	50.2	53.9	45.9	48.6	44.7
S2F
		p-ZAP70
		Nalm6 pre-incubated CD33 CAR T			U937 pre-incubated CD33 CAR T
	CD33 KO-U937	0.78	1.32	0.88	0.78	1.31	0.74
	PMA	1.22	1.41	2.57	1.8	2.07	0.98
	anti-CD3	13.7	14.5	14.7	7.34	7.91	6.29
S2H
		Nalm6 co-incubated CD33 CAR T			U937 co-incubated CD33 CAR T
	ERK	1273	2099	2302	1365	2314	2152
		Nalm6 co-incubated CD33 CAR T			U937 co-incubated CD33 CAR T
	C-JUN	4829	3892	4908	5891	7171	7298
		Nalm6 co-incubated CD33 CAR T			U937 co-incubated CD33 CAR T
	ZAP70	761	723	780	648	692	691

[truncated: 6 more sheets: Figure S3, Figure S4, Figure S5, Figure S6, Figuer S7, Figure S8]
